# Supplementary material for: Neonicotinoid Insecticide Residues in Surface Water and Soil Associated with Commercial Maize (Corn) Fields in Southwestern Ontario
Source: PLoS One. 2015 Feb 24;10(2):e0118139. doi: 10.1371/journal.pone.0118139 (PMC4339550; doi:10.1371/journal.pone.0118139)
Supplement: S1 Table — (XLSX) [file pone.0118139.s001.xlsx]

## Sheet: Table S1
Table S1. GPS coordinates of experimental fields, beeyards, drift snow and blank soil samples
Field and beeyard	GPS coordinates
1A	42.100284,-82.771727
1B	42.090245,-82.791792
beeyard 1	42.103126,-82.785128
2A	42.193521,-82.596123
2B	42.198639,-82.624061
beeyard 2	42.194720,-82.570000
3A	42.435034,-81.998502
3B	42.439991,-81.993635
beeyard 3	42.444551,-82.027127
4A	42.904985,-82.387637
4B	42.909386,-82.375023
beeyard 4	42.901182,-82.390523
5A	42.940999,-82.302278
5B	42.929908,-82.344003
beeyard 5	42.911476,-82.299981
6A	42.827727,-81.926748
6B	42.822917,-81.924455
beeyard 6	42.830408,-81.885231
7A	42.783843,-81.781583
7B	42.778409,-81.766502
beeyard 7	42.784961,-81.774763
8A	43.100121,-81.499231
8B	43.102659,-81.481549
beeyard 8	43.099487,-81.482626
9A	42.745941,-81.087602
9B	42.731505,-81.113827
beeyard 9	42.745941,-81.087602
Snow drift 1	42.423044,-81.869470
Snow drift 2	42.425463,-81.864987
Blank soil (non-agric.)	42.473604,-81.725067
