# Supplementary material for: Neonicotinoid Insecticide Residues in Surface Water and Soil Associated with Commercial Maize (Corn) Fields in Southwestern Ontario
Source: PLoS One. 2015 Feb 24;10(2):e0118139. doi: 10.1371/journal.pone.0118139 (PMC4339550; doi:10.1371/journal.pone.0118139)
Supplement: S2 Table — (XLSX) [file pone.0118139.s002.xlsx]

## Sheet: Table S2
Table S2. Determination of 7 neonicotinoid residues (ng/mL) in water sampled within or in close proximity (≤ 100 m) of maize fields before and after planting in Ontario in 2013.
Sample ID	Field	Date	Category	Location	Week	Concentration of neonicotinoid insecticide (ng/mL)
						clothianidin	thiamethoxam	imidacloprid	thiacloprid	acetamiprid	dinotefuran	nitenpyram
WA071	1A	2013-04-30	puddle in	in field	preplant	0.326	0.4425	0	0	0	0	0
WA073	1B	2013-04-30	puddle in	in field	preplant	2.05	1.335	0	0	0	0	0
WA074	1B	2013-04-30	puddle in	in field	preplant	1.135	0.89	0	0	0	0	0
WA066	2A	2013-05-01	puddle in	in field	preplant	0.62	0.376	0	0	0	0	0
WA097	4A	2013-05-03	puddle in	in field	preplant	0.68	0.195	0	0	0	0	0
WA107	5A	2013-05-03	puddle in	in field	preplant	0.1705	0.269	0	0	0	0	0
WA111	5B	2013-05-03	puddle in	in field	preplant	0.3815	0.233	0	0	0	0	0
WA112	5B	2013-05-03	puddle in	in field	preplant	0.1655	0.1305	0	0	0	0	0
WA113	5B	2013-05-03	puddle in	in field	preplant	0.505	0.2135	0	0	0	0	0
WA068	6A	2013-04-30	puddle in	in field	preplant	1.075	0.127	0	0	0	0	0
WA069	6A	2013-04-30	puddle in	in field	preplant	0.3105	0.164	0	0	0	0	0
WA117	7A	2013-04-27	puddle in	in field	preplant	1.28	0.725	0	0	0	0	0
WA118	7A	2013-04-27	puddle in	in field	preplant	0.665	0.64	0	0	0	0	0
WA120	8A	2013-05-02	puddle in	in field	preplant	1.775	2.23	0	0	0	0	0
WA122	8B	2013-05-02	puddle in	in field	preplant	0.565	0.2435	0	0	0	0	0
WA123	8B	2013-05-02	puddle in	in field	preplant	1.62	0.59	0	0	0	0	0
WA078	9A	2013-05-01	puddle in	in field	preplant	2	0.795	0	0	0	0	0
WA092	9B	2013-04-30	puddle in	in field	preplant	4.75	0.73	0	0	0	0	0
WA081	9A	2013-05-10	puddle in	in field	wk1	31.85	0.945	0	0	0	0	0
WA084	9A	2013-05-10	puddle in	in field	wk1	0.825	0.47	0	0	0	0	0
WA108	5A	2013-05-30	puddle in	in field	wk3	1.35	0.62	0	0	0	0	0
WA138	5A	2013-05-30	puddle in	in field	wk3	20	0.4405	0	0	0	0	0
WA139	5A	2013-05-30	puddle in	in field	wk3	21.9	0.895	0	0	0	0	0
WA048	5B	2013-05-30	puddle in	in field	wk3	1.09	0.685	0	0	0	0	0
WA049	5B	2013-05-30	puddle in	in field	wk3	0.68	0.2235	0	0	0	0	0
WA050	5B	2013-05-30	puddle in	in field	wk3	0.815	0.103	0	0	0	0	0
WA150	7B	2013-05-30	puddle in	in field	wk3	0.3225	1.24	0.01675	0.01435	0	0.01645	0.00855
WA142	8A	2013-05-30	puddle in	in field	wk4	43.6	0.78	0	0	0	0	0
WA075	1B	2013-06-03	puddle in	in field	wk5	0.79	0.2435	0	0	0	0	0
WA109	5A	2013-06-12	puddle in	in field	wk5	2.64	1	0	0	0	0	0
WA110	5A	2013-06-12	puddle in	in field	wk5	1.3	1.135	0	0	0	0	0
WA114	5B	2013-06-12	puddle in	in field	wk5	1.375	1.775	0	0	0	0	0
WA115	5B	2013-06-12	puddle in	in field	wk5	2.39	1.1	0	0	0	0	0
WA116	5B	2013-06-12	puddle in	in field	wk5	2.825	1.01	0	0	0	0	0
WA131	9B	2013-06-14	puddle in	in field	wk5	0.83	2.57	0	0	0	0	0
WA072	1A	2013-06-11	puddle in	in field	wk6	2.065	0.391	0	0	0	0	0
WA076	1B	2013-06-11	puddle in	in field	wk6	6.95	3.43	0	0	0	0	0
WA098	4A	2013-06-11	puddle in	in field	wk6	2.61	0.1355	0	0	0	0	0
WA099	4A	2013-06-11	puddle in	in field	wk6	1.235	0.96	0	0	0	0	0
WA103	4B	2013-06-11	puddle in	in field	wk6	1.08	0.4065	0	0	0	0	0
WA104	4B	2013-06-11	puddle in	in field	wk6	0.62	1.925	0	0	0	0	0
WA086	9A	2013-06-14	puddle in	in field	wk6	1.33	0.835	0	0	0	0	0
WA096	9B	2013-06-17	puddle in	in field	wk6	0.448	1.02	0	0	0	0	0
WA065	2A	2013-05-01	ditch	outside field	preplant	0.3515	0.266	0	0	0	0	0
WA127	3B	2013-05-02	ditch	outside field	preplant	16.2	0.152	0	0	0	0	0
WA128	3B	2013-05-02	ditch	outside field	preplant	2.96	0.209	0	0	0	0	0
WA100	4B	2013-05-03	puddle out	outside field	preplant	0.1205	0.1165	0	0	0	0	0
WA101	4B	2013-05-03	puddle out	outside field	preplant	0.545	0.1505	0	0	0	0	0
WA106	5A	2013-05-03	puddle out	outside field	preplant	0.126	0.058	0	0	0	0	0
WA119	7A	2013-04-27	puddle out	outside field	preplant	0.675	0.389	0	0	0	0	0
WA121	8A	2013-05-02	puddle out	outside field	preplant	1.325	16.5	0	0	0	0	0
WA124	8B	2013-05-02	ditch	outside field	preplant	4.745	7.5	0	0	0	0	0
WA077	9A	2013-05-01	puddle out	outside field	preplant	0.89	1.42	0	0	0	0	0
WA090	9B	2013-04-30	puddle out	outside field	preplant	1.01	1.14	0	0	0	0	0
WA091	9B	2013-04-30	puddle out	outside field	preplant	1.73	0.87	0	0	0	0	0
WA093	9B	2013-05-10	puddle out	outside field	preplant	0.77	1.32	0	0	0	0	0
WA064	BY5	2013-04-30	puddle out	outside field	preplant	0.139	0.1205	0	0	0	0	0
WA053	BY7	2013-05-01	puddle out	outside field	preplant	0.4415	0.264	0	0	0	0	0
WA054	BY9	2013-05-01	puddle out	outside field	preplant	0.4625	0.2745	0	0	0	0	0
WA067	2B	2013-05-08	puddle out	outside field	wk1	1.98	0.3985	0	0	0	0	0
WA039	4B	2013-05-08	ditch	outside field	wk1	0.1145	0.01185	0	0	0	0	0
WA040	4B	2013-05-08	drain	outside field	wk1	0.51	0.59	0	0	0	0	0
WA037	4B	2013-05-08	puddle out	outside field	wk1	0.108	0.02835	0	0	0	0	0
WA038	4B	2013-05-08	puddle out	outside field	wk1	0.2675	0.01475	0	0	0	0	0
WA007	5A	2013-05-13	ditch	outside field	wk1	0.151	0.01765	0	0	0	0	0
WA008	5A	2013-05-13	ditch	outside field	wk1	0.985	0.087	0	0	0	0	0
WA013	9A	2013-05-08	ditch	outside field	wk1	0.1325	0.0441	0	0	0	0	0
WA083	9A	2013-05-10	ditch	outside field	wk1	1.06	1.455	0	0	0	0	0
WA151	9A	2013-05-10	drain	outside field	wk1	0.0715	0.0615	0	0.025	0.0339	0.0127	0.0096
WA079	9A	2013-05-10	puddle out	outside field	wk1	3.2	1.315	0	0	0	0	0
WA080	9A	2013-05-10	puddle out	outside field	wk1	2.53	0.75	0	0	0	0	0
WA082	9A	2013-05-10	puddle out	outside field	wk1	1.08	8.3	0	0	0	0	0
WA014	9B	2013-05-15	puddle out	outside field	wk1	0.975	0.079	0	0	0	0	0
WA061	BY4	2013-05-08	puddle out	outside field	wk1	0.785	0.2225	0	0.112	0	0	0
WA062	BY4	2013-05-08	puddle out	outside field	wk1	0.377	0.1585	0	0	0	0	0
WA055	BY9	2013-05-10	puddle out	outside field	wk1	0.257	0.625	0	0	0	0	0
WA056	BY9	2013-05-10	puddle out	outside field	wk1	0.605	0.312	0	0	0	0	0
WA047	4A	2013-05-16	ditch	outside field	wk2	0.175	0.01515	0	0	0	0	0
WA046	4A	2013-05-16	drain	outside field	wk2	0.625	1.155	0	0	0	0	0
WA045	4A	2013-05-16	puddle out	outside field	wk2	0.279	0.0479	0	0	0	0	0
WA042	4B	2013-05-16	ditch	outside field	wk2	0.1105	0.01805	0	0	0	0	0
WA043	4B	2013-05-16	drain	outside field	wk2	0.122	0.0188	0	0	0	0	0
WA044	4B	2013-05-16	puddle out	outside field	wk2	0.189	0.0239	0	0	0	0	0
WA026	5A	2013-05-24	drain	outside field	wk2	0.0388	0	0	0	0	0	0
WA070	6A	2013-05-13	ditch	outside field	wk2	0.58	1.915	0	0	0	0	0
WA149	7B	2013-05-22	ditch	outside field	wk2	0.03925	0.0244	0.0164	0.0125	0.0142	0.02425	0.00398
WA148	7B	2013-05-22	drain	outside field	wk2	0.0425	1.57	0.02295	0.03695	0.00515	0.02245	0.00344
WA051	9A	2013-05-15	ditch	outside field	wk2	3.925	0.505	0	0	0	0	0
WA052	9A	2013-05-15	puddle out	outside field	wk2	0.3015	0.086	0	0	0	0	0
WA032	9B	2013-05-22	puddle out	outside field	wk2	0.08	0	0	0	0	0	0
WA057	BY9	2013-05-15	puddle out	outside field	wk2	0.4095	0.63	0	0	0	0	0
WA137	5A	2013-05-30	ditch	outside field	wk3	5.95	2.5	0	0	0	0	0
WA141	7A	2013-05-30	ditch	outside field	wk3	1.71	1.27	0	0	0	0	0
WA140	7A	2013-05-30	puddle out	outside field	wk3	0.2515	0.89	0	0	0	0	0
WA094	9B	2013-05-27	puddle out	outside field	wk3	1.1	1.955	0	0	0	0	0
WA058	BY9	2013-06-11	puddle out	outside field	wk3	1.37	0.437	0	0	0	0	0
WA145	1A	2013-05-27	ditch	outside field	wk4	0.082	0.0615	0.0645	0.078	0.00875	0.0755	0.004895
WA146	1A	2013-05-27	drain	outside field	wk4	0.0207	0.0945	0	0.01845	0.0154	0.0545	0.00393
WA147	1A	2013-05-27	puddle out	outside field	wk4	0.1155	0.0965	0.186	0.1845	0.0059	0.0209	0.0061
WA125	3B	2013-05-29	ditch	outside field	wk4	1.455	3.82	0	0	0	0	0
WA129	3B	2013-05-29	ditch	outside field	wk4	7.2	0.505	0	0	0	0	0
WA133	4A	2013-05-30	drain	outside field	wk4	3.575	2.63	0	0	0	0	0
WA132	4A	2013-05-30	puddle out	outside field	wk4	3.245	0.905	0	0	0	0	0
WA136	4B	2013-05-30	ditch	outside field	wk4	0.725	0.895	0	0	0	0	0
WA134	4B	2013-05-30	puddle out	outside field	wk4	2.965	0.215	0	0	0	0	0
WA135	4B	2013-05-30	puddle out	outside field	wk4	2.18	0.515	0	0	0	0	0
WA143	8A	2013-05-30	puddle out	outside field	wk4	1.595	1.295	0	0	0	0	0
WA144	8B	2013-05-30	puddle out	outside field	wk4	0.715	0.2725	0	0	0	0	0
WA085	9A	2013-05-27	ditch	outside field	wk4	0.87	1.4	0	0	0	0	0
WA059	BY9	2013-06-18	puddle out	outside field	wk4	0.301	0.2625	0	0	0	0	0
WA130	9B	2013-06-14	puddle out	outside field	wk5	1.08	1.68	0	0	0	0	0
WA060	BY9	2013-06-25	puddle out	outside field	wk5	0.535	0.232	0	0	0	0	0
WA102	4B	2013-06-11	puddle out	outside field	wk6	0.565	1.045	0	0	0	0	0
WA105	4B	2013-06-11	puddle out	outside field	wk6	0.75	0.2665	0	0	0	0	0
WA087	9A	2013-06-14	puddle out	outside field	wk6	0.99	3.21	0	0	0	0	0
WA095	9B	2013-06-17	puddle out	outside field	wk6	1.39	2.095	0	0	0	0	0
WA063	BY1	2013-06-13	puddle out	outside field	wk6	1.025	0.86	0	0	0	0	0
WA126	3A	2013-06-21	ditch	outside field	wk7	1.5	3.125	0	0	0	0	0
WA088	9A	2013-06-17	puddle out	outside field	wk7	0.79	0.915	0	0	0	0	0
WA089	9A	2013-06-17	puddle out	outside field	wk7	1.185	1.07	0	0	0	0	0
Puddle = standing water
ditch = very slow moving water around the field
drain = drainage tile under the field collecting leaching water, outlets at field edge
drain = drainage tile under the field collecting leaching water, outlets at field edge
