# Supplementary material for: Neonicotinoid Insecticide Residues in Surface Water and Soil Associated with Commercial Maize (Corn) Fields in Southwestern Ontario
Source: PLoS One. 2015 Feb 24;10(2):e0118139. doi: 10.1371/journal.pone.0118139 (PMC4339550; doi:10.1371/journal.pone.0118139)
Supplement: S3 Table — (XLSX) [file pone.0118139.s003.xlsx]

## Sheet: Table S3
Table S3. Summary of means for all water sample types collected, arranged by simple comparisons
Comparison	Sample type	Preplant			Wk1-3 postplant			Wk4-5 postplant			Wk6-7 postplant
		mean	n	SE	mean	n	SE	mean	n	SE	mean	n	SE
All (n=76)	Puddle within field (n=27)	1.8867	12	0.45372	8.72	4	4.25761	11.068	5	8.34004	3.495	6	1.38512
	Puddle outside field (n=21)	4.0217	6	2.78554	1.6417	6	0.63715	2.3233	6	0.59084	2.5067	3	0.63829
	ditch (n=14)	7.5433	3	3.53551	1.4533	6	0.6039	2.63	4	1.36166	4.63	1	0
	Drain (n=7)				0.836	5	0.3653	3.165	2	3.045
	Beeyard (n=7)	0.57	3	0.15524	0.965	2	0.195	0.67	1	0	1.89	1	0
Paired (n=22)*	Puddle within field (n=11)	2.878	5	0.87992	17.05	1	0	23.89	2	20.49	1.8867	3	0.21279
	Puddle outside field (n=11)	4.732	5	3.29879	4.39	1	0	2.825	2	0.065	2.5067	3	0.63829
Paired (n=10)*	Puddle within field (n=5)	1.255	2	0.255	11.2267	3	4.86701
	Ditch (n=5)	6.435	2	5.815	1.8867	3	0.94647
Paired (n=6)*	Puddle within field (n=3)				11.2267	3	4.86701
	Drain (n=3)				0.5933	3	0.509
Paired (n=6)*	Drain (n=6)				1.196	5	0.66912	0.14	1	0
	Ditch (n=6)				0.836	5	0.3653	0.12	1	0
Tripled (n=9)**	puddle within field (n=3)				11.2267	3	4.86701
	ditch (n=3)				1.8867	3	0.94647
	drain (n=3)				0.5933	3	0.509
Quadruple (n=4)***	puddle within field (n=1)				17.045	1	0
	puddle outsie field (n=1)				4.39062	1	0
	ditch (n=1)				2.37387	1	0
	drain (n=1)				0.133	1	0
* two different types of water were collected in same fields and in same sampling week peroid
* *three different types of water were collected in same fields and in same sampling week peroid
* **four different types of water were collected in same fields and in same sampling week peroid
NOTE: In several cases more than one sample of the same type, was collected from one location during a sample period, and these were treated as repeated measures.
In total 120 samples were collected and this table shows 76 unique cases.
