# Supplementary material for: Neonicotinoid Insecticide Residues in Surface Water and Soil Associated with Commercial Maize (Corn) Fields in Southwestern Ontario
Source: PLoS One. 2015 Feb 24;10(2):e0118139. doi: 10.1371/journal.pone.0118139 (PMC4339550; doi:10.1371/journal.pone.0118139)
Supplement: S4 Table — Clear Creek Conservation Area, Chatham-Kent, ON 2013 (full data with subsamples). (XLSX) [file pone.0118139.s004.xlsx]

## Sheet: Table S4
Table S4. Determination of 7 neonicotinoids and 3 herbicide residues (ng/g; dry weight) using QuEChERS sample preparation and LC-ESI(+)-MS/MS analysis of two soil samples collected from a conservation forest of old growth Carolinian species. Clear Creek Conservation Area, Chatham-Kent, ON 2013 (full data with subsamples)
Sample ID	Rep	Concentration of neonicotinoid insecticides or herbicides (ng/g)
		clothianidin	thiamethoxam	imidacloprid	thiacloprid	acetamprid	dinotefuran	nitempyram	metolachlor	atrazine	imazethapyr
Clearcreek 1	1	0.03235	0.002465	0.00476	0.004	0.00132	0.00935	0.004825	0	0.0453	0.00154
Clearcreek 1	2	0.0241	0.001815	0.004765	0.0003175	0.00329	0.00555	0.0054	0	0.0432	0.0003435
Clearcreek 1	mean	0.028225	0.00214	0.0047625	0.00215875	0.002305	0.00745	0.0051125	0	0.04425	0.00094175
Clearcreek 2	1	0.104667	0.00112667	0.0108667	0.00072	0.00196	0.00486667	0.00873333	0	0.0564444	0.00191333
Clearcreek 2	2	0.115333	0.00138667	0.0106	0.00078	0.00340667	0.00389333	0.00518667	0	0.0506667	0.00226667
Clearcreek 2	mean	0.11	0.00125667	0.0107333	0.00075	0.00268333	0.00438	0.00696	0	0.0535556	0.00209
	LOD	0.023	0.017	0.014	0.003	0.014	0.02	0.088	N/A	N/A	0.004
	LOQ	0.063	0.045	0.04	0.007	0.041	0.05	0.21	N/A	N/A	0.009
