# Supplementary material for: Neonicotinoid Insecticide Residues in Surface Water and Soil Associated with Commercial Maize (Corn) Fields in Southwestern Ontario
Source: PLoS One. 2015 Feb 24;10(2):e0118139. doi: 10.1371/journal.pone.0118139 (PMC4339550; doi:10.1371/journal.pone.0118139)
Supplement: S5 Table — (XLSX) [file pone.0118139.s005.xlsx]

## Sheet: Table S5
Table S5. Determination of 7 neonicotinoid insecticide and 3 herbicide residues (ng/g; dry weight) using QuEChERS sample preparation and LC-ESI(+)-MS/MS analysis of field soil in Ontario in 2013.
Sample ID	Field	Timing	date	Concentration of neonicotinoid insecticides or herbicides (ng/g)
				clothianidin	thiamethoxam	imidacloprid	thiacloprid	acetamprid	dinotefuran	nitempyram	metolachlor	atrazine	imazethapyr	comments
SS001	1A	pre-planting	2013-05-09	1.19	0.95	0	0.0261	0	0	0	2.24	6.45	0.0103
SS002	1B	pre-planting	2013-05-09	1.365	2.675	0	0	0	0	0	6.9	2.87	0.0102
SS003	2A	pre-planting	2013-05-09	3.155	1.24	0	0	0	0	0	3.295	2.975	0.01945
SS004	2B	pre-planting	2013-05-08	7	13.3	11.1	0	0	0	0	1.13	0.5	<LOQ
SS017	3A	pre-planting	2013-05-07	8.35	0.0575	0	0	0	0	0	3.555	6.45	<LOQ
SS018	3B	pre-planting	2013-05-06	5.35	0.37	0.382	0	0	0	0	4.225	6.75	0.014
SS006	4A	pre-planting	2013-05-09	0.57	0.0805	0	0	0	0	0	1.97	5.6	0
SS005	4B	pre-planting	2013-05-08	0.07	<LOQ	0	0	0	0	0	3.26	0.5	0
SS008	5A	pre-planting	2013-05-13	1.2	0.0635	0	0	0	0	0	4.065	0.5	<LOQ
SS007	5B	pre-planting	2013-05-13	0.194	<LOQ	0	0	0	0	0	2.85	5.55	0.01475
SS011	6A	pre-planting	2013-05-07	5.7	0.0945	0	0	0	0	0	19.15	4.79	0.03295
SS012	6B	pre-planting	2013-05-06	6.25	0.4025	0	0	0	0	0	24.6	8.65	<LOQ
SS009	7A	pre-planting	2013-05-16	1.745	0.93	0	0	0	0	0	5.35	0.4995	0.03235
SS010	7B	pre-planting	2013-05-16	0.85	<LOQ	0	0.01065	0	0	0	0.4485	4.705	0.0148
SS015	8A	pre-planting	2013-05-08	1.085	0.341	0	0	0	0	0	4.3	3.525	<LOQ
SS016	8B	pre-planting	2013-05-06	1.595	0.303	<LOQ	0	0	0	0	665	3.18	0.0129
SS013	9A	pre-planting	2013-05-08	3.11	<LOQ	0	0	0	0	0	243	0.5	0.0185
SS014	9B	pre-planting	2013-05-15	2.58	0.1195	5.55	0	0	0	0	760	0.5	0.0227
SS019	1A	0d post-planting	2013-05-09	3.635	0.492	0	0.01525	0	0	0	1.445	8.65	0.01055
SS020	1B	0d post-planting	2013-05-09	1.255	2.05	0	0	0	0	0	5.45	8.65	0.02135
SS021	2A	0d post-planting	2013-05-09	5	2.365	0	0	0	0	0	2.57	8.65	<LOQ
SS022	2B	0d post-planting	2013-05-08	4.24	7.95	0	0	0	0	0	0.75	0.505	0
SS035	3A	0d post-planting	2013-05-07	20	0.02	0	0	0	0	0	0.92	0.5	0
SS036	3B	0d post-planting	2013-05-06	9.75	0.083	0	0	0	0	0	4.59	0.5	0
SS024	4A	0d post-planting	2013-05-09	0.945	0.0468	0	0	0	0	0	0.675	2.93	0
SS023	4B	0d post-planting	2013-05-08	36.25	2.725	0	0	0	0	0	2.49	0.4815	0
SS026	5A	0d post-planting	2013-05-13	1.565	0.2255	0	0	0	0	0	2.08	0.5	<LOQ
SS025	5B	0d post-planting	2013-05-13	0.411	0.1235	0	0	0	0	0	1.465	3.015	0
SS029	6A	0d post-planting	2013-05-07	8.7	0.075	0	0	0	0	0	17.95	5.5	0
SS030	6B	0d post-planting	2013-05-06	13.7	0.59	0	0	0	0	0	8.4	0.5	0
SS027	7A	0d post-planting	2013-05-16	0.92	5.25	0	0	0	0	0	1.455	0.5	0
SS028	7B	0d post-planting	2013-05-16	0.4945	6.15	0	0	0	0	0	0.2505	5.65	0
SS033	8A	0d post-planting	2013-05-08	3.23	10.6	0	0	0	0	0	291.5	4.71	0
SS034	8B	0d post-planting	2013-05-06	6.8	3.1	0	0	0	0	0	336.5	8.65	0
SS031	9A	0d post-planting	2013-05-08	8.45	9.95	0	0	0	0	0	169.5	0.5	0
SS032	9B	0d post-planting	2013-05-15	1.58	0.246	4.6	0	0	0	0	258.5	4.695	0
SS037	1A	3d post-replanting	2013-05-29	14.8	2.44	<LOD	0	0	0	0	4.075	3.54	0	replanted
SS038	1B	3d post-replanting	2013-05-29	19.95	17.55	0	0	0	0	0	7.45	3.38	0	replanted
