# Supplementary material for: Neonicotinoid Insecticide Residues in Surface Water and Soil Associated with Commercial Maize (Corn) Fields in Southwestern Ontario
Source: PLoS One. 2015 Feb 24;10(2):e0118139. doi: 10.1371/journal.pone.0118139 (PMC4339550; doi:10.1371/journal.pone.0118139)
Supplement: S6 Table — (XLSX) [file pone.0118139.s006.xlsx]

## Sheet: Table S6
Table S6. Determination of 7 neonicotinoid insecticide and 3 herbicide residues (ng/ml of melted snow) using QuEChERS sample preparation and LC-ESI(+)-MS/MS analysis in three snow drift samples collected in January 2014 from the edge of two harvested maize fields near Ridgetown, ON (full data with subsamples).
Field	sample	Rep	Concentration of neonicotinoid insecticides or herbicides (ng/ml)
			clothianidin	thiamethoxam	imidacloprid	thiacloprid	acetamprid	dinotefuran	nitempyram	metolachlor	atrazine	imazethapyr
1	Vertical drift composite	1	0.02095	0.013175	0.00508333	0.00878333	0.00695	0.021875	0.00512333	0.116583	0.03005	0.00480083
1	Vertical drift composite	2	0.024	0.01995	0.00454	0.00805	0.0117	0.02445	0.00427	0.1215	0.03395	0.0042
1	Vertical drift composite	3	0.0259	0.01305	0.00399	0.0122	0.0061	0.02245	0.0074	0.1055	0.0308	0.004135
1	Vertical drift composite	4	0.0168	0.0104	0.00428	0.01005	0.0102	0.0235	0.00555	0.1875	0.02735	0.003295
1	Vertical drift composite	mean	0.0219125	0.0141438	0.00447333	0.00977083	0.0087375	0.0230687	0.00558583	0.132771	0.0305375	0.00410771
1	heavily soiled drift stratum	1	0.1545	0.0057	0	0	0.0162	0.01155	0.0023	0.135	0.0349	0.0001345
1	Heavily soiled drift stratum	2	0.169	0.0228	0	0.00505	0.01475	0.0189	0.004355	0.0885	0.02935	0.0002685
1	Heavily soiled drift stratum	3	0.164833	0.0095	0.00583333	0.00366667	0.01385	0.0157333	0.00348	0.099	0.0212	0.0002775
1	Heavily soiled drift stratum	4	0.171	0	0.0175	0.00595	0.0106	0.01675	0.003785	0.0735	0.02235	0.0004295
1	Heavily soiled drift stratum	mean	0.164833	0.0095	0.00583333	0.00366667	0.01385	0.0157333	0.00348	0.099	0.02695	0.0002775
2	Heavily soiled drift stratum	1	0.1865	0.0056	0.00205	0.0119	0.00079	0.02405	0.00695	0.2205	0.01895	0.002145
2	Heavily soiled drift stratum	2	0.233	0.00795	0.00349	0.00595	0	0.02045	0.0059	0.1305	0.0299	0.0002685
2	Heavily soiled drift stratum	3	0.1775	0.00765	0.0215	0.02435	0.0054	0.01515	0.004355	0.1755	0.02275	0.00062
2	Heavily soiled drift stratum	4	0.1852	0.0187	0.013	0	0.0062	0.0107	0.00484	0.154	0.0266	0.000188
2	Heavily soiled drift stratum	mean	0.19555	0.009975	0.01001	0.01055	0.0030975	0.0175875	0.00551125	0.170125	0.02455	0.000805375
		LOD	0.017	0.005	0.011	0.002	0.007	0.019	0.066	0.006	0.003	0.002
		LOQ	0.047	0.015	0.031	0.005	0.021	0.051	0.155	0.015	0.008	0.006
Field 1: composite sample from different layers piled up in a snow bank
Heavily soiled: 0.01m^3 sample taken from the first dirty layer in the snow bank
Field 2: 0.01m^3 sample taken from the first dirty layer in the snow bank of a neighboring field
